# Supplementary material for: Threshold flow depths to move large boulders by the 2011 Tohoku-oki tsunami
Source: Sci Rep. 2021 Jun 28;11:13434. doi: 10.1038/s41598-021-92917-2 (PMC8238949; doi:10.1038/s41598-021-92917-2)
Supplement: Supplementary file 3 — Supplementary Information 3. [file 41598_2021_92917_MOESM3_ESM.xlsx]

## Sheet: boulders
Table S1. List of all boulders studied in this research.
a: Long axis (m); b: Short axis (m); c: Height (m); D: direction of long axis (deg, E > 0); V: Volume of boulder (m3); d: Density (t/m3);
M: Weight (t); Lithofacies (s: sedimentary rock; v: volcanic rock; c: concrete block); FD: Flow depth (m);
DW: Distance from water mark (m); WS: Water mark source (MLIT: Ministry of Land, Infrastructure and Transport;
TTJS: The 2011 Tohoku Earthquake Tsunami Joint Survey Group; FO: Field observation)
Type 1: Boulders not moved because of their heavy weights against the tsunami wave force
Type 2: Boulders not moved, possibly because of the pre-tsunami local settings
BL: Boulders usef to draw the boundary line (ü)
*Potentially, this boulder may be a Type 1 boulder but further investigation is required.
**This flow depth is determined as the height of the tunnel (4.9 m heigh) since there is an evidence that boulders were moved in the tunnel.
The maximum flow depth at the entrance of the tunnel was 16.3 m.
No.	latitude	longitude	a	b	c	D	V	d	M	L	FD	DW	WS	Movement	Type	BL
1	40.5355	141.58												Uncertain	-	-
2	40.5178	141.599	4.2	3	1.3	-80	16.38	2.5	40.95	c	4.8	0	MLIT	Uncertain	-	-
3	40.5178	141.599	2.2	1.6	1.2	-80	4.224	2.5	10.56	c	4.8	0	MLIT	Uncertain	-	-
4	40.5071	141.61	3.5	2.6	1.7	-10	15.47	4.5	69.615	v	7.9	0	MLIT	Uncertain	-	-
5	40.5069	141.61												Uncertain	-	-
6	40.4898	141.63												Uncertain	-	-
7	40.0783	141.833								s	14.6	0	MLIT	Uncertain	-	-
8	40.0184	141.901											MLIT	Uncertain	-	-
9	40.018	141.9						2.116	5.75	c	18.8	0	MLIT	Moved	-	-
10	39.9623	141.956	6.6	3.1	2.3	-50	47.058	2.2225	104.586	v	11	0	MLIT	Unmoved	Type 2	-
11	39.9622	141.955	3	2.5	1.1	-75	8.25	2.2225	18.3356	v	11	0	MLIT	Unmoved	Type 2	-
12	39.9621	141.956	5.9	2.8	3	50	49.56	2.2225	110.147	v	11	0	MLIT	Unmoved	Type 2	-
13	39.9621	141.956	3.3	2.6	1	-90	8.58	2.2225	19.0691	v	11	0	MLIT	Unmoved	Type 2	-
14	39.9399	141.941	7.2	2.2	1.9	80	30.096	2.59012	77.9524	s	15	0	MLIT	Moved	-	-
15	39.9375	141.938	3.7	2.2	1.5		12.21	2.5	30.525	s	4.1	0	MLIT	Unmoved	Type 2	-
16	39.9311	141.942	3.44	1.7	1.82375		10.6653	3.01	32.1026	s	15.2	101.2	MLIT	Moved	-	-
17	39.9278	141.94	5.1	3.7	3.2		60.384	1.97333	119.158	s	21.9	132	MLIT	Moved	-	-
18	39.9233	141.941	10	6.61	5.3			1.97	690.2	s	21.9	380.5	MLIT	Moved	-	ü
19	39.9232	141.941	13.3	9.82	5.65			1.97	1453.7	s	21.9	390.5	MLIT	Unmoved	Type 1	ü
20	39.9102	141.949												Bedrock	-	-
21	39.8355	141.979												unmeasured	-	-
22	39.8287	141.979	10.84	5.99	7.2		467.508	1.62571	760.034	v	21	0	MLIT	Unmoved	Type 2	-
23	39.8287	141.979	5.4	4.4	1.8		42.768	1.62571	69.5285	v	21	0	MLIT	Uncertain	-	-
24	39.8286	141.979	6.89	6.1	3.7		155.507	1.62571	252.81	v	21	0	MLIT	Bedrock	-	-
25	39.8355	141.979	6.8	4.8	3.3		107.712	2.7	290.822	v	24.02	90.5	MLIT	Uncertain	-	-
26	39.812	141.976	2.4	1.7	1.2	-20	4.896	2.7	13.2192	v	0.4	0	MLIT	Unmoved	Type 2	-
27	39.812	141.975	5	2	1.8	13	18	2.7	48.6	v	0.4	68.9	MLIT	Uncertain*	-	-
28	39.812	141.975	8.5	3.9	3.5	20	116.025	2.7	313.267	v	0.4	89.1	MLIT	Unmoved	Type 2	-
29	39.7886	141.984	4.6	3.1	1.9		27.094	2.29714	62.2388	v	27.04	86.9	TTJS	Moved	-	-
30	39.7885	141.984	6.2	4.8	3.6		107.136	2.29714	246.107	v	27.04	78.7	TTJS	Unmoved	Type 2	-
31	39.7575	141.989	0.49	0.25	0.24	-60	0.0294	2.865	0.084231	v	4.9**	0	FO	Moved	-	-
32	39.7575	141.989	0.71	0.37	0.25	50	0.065675	2.865	0.188159	v	4.9**	0	FO	Moved	-	-
33	39.7575	141.989	0.72	0.44	0.11	20	0.034848	2.865	0.0998395	v	4.9**	0	FO	Moved	-	-
34	39.7575	141.989	0.85	0.45	0.15	60	0.057375	2.116	0.121405	c	4.9**	0	FO	Moved	-	-
35	39.7575	141.989	0.63	0.31	0.1	20	0.01953	2.116	0.0413255	c	4.9**	0	FO	Moved	-	-
36	39.7575	141.989	0.5	0.39	0.15	70	0.02925	2.116	0.061893	c	4.9**	0	FO	Moved	-	-
37	39.7575	141.989	0.55	0.36	0.25	50	0.0495	2.865	0.141817	v	4.9**	0	FO	Moved	-	-
38	39.7575	141.989	0.65	0.37	0.301145	90	0.0724254	2.116	0.153252	c	4.9**	0	FO	Moved	-	-
39	39.7575	141.989	0.32	0.25	0.2	-20	0.016	2.865	0.04584	v	4.9**	0	FO	Moved	-	-
40	39.7575	141.989	0.58	0.47	0.21	-50	0.057246	2.865	0.16401	v	4.9**	0	FO	Moved	-	-
41	39.7575	141.989	0.63	0.37	0.290999	40	0.0678319	2.865	0.194338	v	4.9**	0	FO	Moved	-	-
42	39.7575	141.989	0.57	0.39	0.18	40	0.040014	2.865	0.11464	v	4.9**	0	FO	Moved	-	-
43	39.7575	141.989	0.4	0.23	0.14	30	0.01288	2.865	0.0369012	v	4.9**	0	FO	Moved	-	-
44	39.7575	141.989	0.4	0.27	0.19	50	0.02052	2.865	0.0587898	v	4.9**	0	FO	Moved	-	-
45	39.7575	141.989	0.36	0.24	0.1	10	0.00864	2.865	0.0247536	v	4.9**	0	FO	Moved	-	-
46	39.7575	141.989	0.44	0.2	0.12	-80	0.01056	2.865	0.0302544	v	4.9**	0	FO	Moved	-	-
47	39.7575	141.989	0.46	0.37	0.18	-50	0.030636	2.865	0.0877721	v	4.9**	0	FO	Moved	-	-
48	39.7575	141.989	0.53	0.38	0.26	-50	0.052364	2.865	0.150023	v	4.9**	0	FO	Moved	-	-
49	39.7575	141.989	0.71	0.56	0.28	-80	0.111328	2.865	0.318955	v	4.9**	0	FO	Moved	-	-
50	39.7575	141.989	0.52	0.35	0.28	-75	0.05096	2.865	0.146	v	4.9**	0	FO	Moved	-	-
51	39.7575	141.989	0.39	0.33	0.16	0	0.020592	2.865	0.0589961	v	4.9**	0	FO	Moved	-	-
52	39.7575	141.989	0.42	0.33	0.32	-30	0.044352	2.865	0.127068	v	4.9**	0	FO	Moved	-	-
53	39.7575	141.989	0.46	0.25	0.13	-40	0.01495	2.865	0.0428318	v	4.9**	0	FO	Moved	-	-
54	39.7575	141.989	0.35	0.32	0.19	-50	0.02128	2.865	0.0609672	v	4.9**	0	FO	Moved	-	-
55	39.7575	141.989	0.49	0.21	0.23	-30	0.023667	2.865	0.067806	v	4.9**	0	FO	Moved	-	-
56	39.7575	141.989	0.38	0.38	0.164174		0.0237067	2.865	0.0679198	v	4.9**	0	FO	Moved	-	-
57	39.7575	141.989	0.35	0.36	0.15		0.0189	2.865	0.0541485	v	4.9**	0	FO	Moved	-	-
58	39.7575	141.989	0.5	0.38	0.1	10	0.019	2.116	0.040204	c	4.9**	0	FO	Moved	-	-
59	39.7575	141.989	0.34	0.28	0.12	20	0.011424	2.865	0.0327298	v	4.9**	0	FO	Moved	-	-
60	39.7575	141.989	0.33	0.31	0.15	10	0.015345	2.865	0.0439634	v	4.9**	0	FO	Moved	-	-
61	39.7575	141.989	0.33	0.25	0.17	70	0.014025	2.865	0.0401816	v	4.9**	0	FO	Moved	-	-
62	39.7575	141.989	0.67	0.6	0.18	-30	0.07236	2.116	0.153114	c	4.9**	0	FO	Moved	-	-
63	39.7575	141.989	0.36	0.31	0.14	60	0.015624	2.116	0.0330604	c	4.9**	0	FO	Moved	-	-
64	39.7575	141.989	0.32	0.3	0.133736		0.0128387	2.865	0.0367827	v	4.9**	0	FO	Moved	-	-
65	39.7575	141.989	0.44	0.0218505	0.194612	0	0.00187104	2.865	0.00536054	v	4.9**	0	FO	Moved	-	-
66	39.7575	141.989	0.35	0.0218505	0.148955	0	0.00113916	2.865	0.00326369	v	4.9**	0	FO	Moved	-	-
67	39.7575	141.989	0.35	0.25	0.21	80	0.018375	2.865	0.0526444	v	4.9**	0	FO	Moved	-	-
68	39.7575	141.989	0.48	0.32	0.12	50	0.018432	2.865	0.0528077	v	4.9**	0	FO	Moved	-	-
69	39.7575	141.989	0.65	0.23	0.23	-50	0.034385	2.865	0.098513	v	4.9**	0	FO	Moved	-	-
70	39.7575	141.989	0.29	0.18	0.19	-30	0.009918	2.865	0.0284151	v	4.9**	0	FO	Moved	-	-
71	39.7575	141.989	0.37	0.37	0.159101		0.0217809	2.865	0.0624024	v	4.9**	0	FO	Moved	-	-
72	39.7575	141.989	0.73	0.28	0.23	70	0.047012	2.116	0.0994774	c	4.9**	0	FO	Moved	-	-
73	39.7575	141.989	1.05	0.58	0.504065	-20	0.306976	2.116	0.64956	c	4.9**	0	FO	Moved	-	-
74	39.7575	141.989	0.55	0.48	0.26	-30	0.06864	2.116	0.145242	c	4.9**	0	FO	Moved	-	-
75	39.7575	141.989	0.32	0.29	0.29	80	0.026912	2.116	0.0569458	c	4.9**	0	FO	Moved	-	-
76	39.7575	141.989	0.27	0.17	0.12	-70	0.005508	2.116	0.0116549	c	4.9**	0	FO	Moved	-	-
77	39.7575	141.989	0.37	0.23	0.15	85	0.012765	2.865	0.0365717	v	4.9**	0	FO	Moved	-	-
78	39.7575	141.989	0.39	0.25	0.16	90	0.0156	2.865	0.044694	v	4.9**	0	FO	Moved	-	-
79	39.7575	141.989	0.6	0.36	0.27578	0	0.0595685	2.865	0.170664	v	4.9**	0	FO	Moved	-	-
80	39.7575	141.989	0.33	0.12	0.1	20	0.00396	2.865	0.0113454	v	4.9**	0	FO	Moved	-	-
81	39.7575	141.989	1.53	1.12	0.747569	-60	1.28103	2.865	3.67016	v	4.9**	0	FO	Moved	-	-
82	39.7575	141.989	0.36	0.22	0.19	-30	0.015048	2.865	0.0431125	v	4.9**	0	FO	Moved	-	-
83	39.7575	141.989	0.38	0.2	0.15	10	0.0114	2.865	0.032661	v	4.9**	0	FO	Moved	-	-
84	39.7575	141.989	0.48	0.36	0.09	-30	0.015552	2.116	0.032908	c	4.9**	0	FO	Moved	-	-
85	39.7575	141.989	0.41	0.41	0.21		0.035301	2.865	0.101137	v	4.9**	0	FO	Moved	-	-
86	39.7575	141.989	0.51	0.35	0.15	-70	0.026775	2.865	0.0767104	v	4.9**	0	FO	Moved	-	-
87	39.7575	141.989	0.44	0.29	0.17	-50	0.021692	2.865	0.0621476	v	4.9**	0	FO	Moved	-	-
88	39.7575	141.989	0.38	0.27	0.24	20	0.024624	2.865	0.0705478	v	4.9**	0	FO	Moved	-	-
89	39.7575	141.989	0.45	0.22	0.17	-80	0.01683	2.865	0.048218	v	4.9**	0	FO	Moved	-	-
90	39.7575	141.989	0.51	0.25	0.18	10	0.02295	2.865	0.0657517	v	4.9**	0	FO	Moved	-	-
91	39.7575	141.989	0.39	0.21	0.19	0	0.015561	2.865	0.0445823	v	4.9**	0	FO	Moved	-	-
92	39.7575	141.989	0.41	0.39	0.33		0.052767	2.865	0.151177	v	4.9**	0	FO	Moved	-	-
93	39.7575	141.989	0.54	0.2	0.14	-80	0.01512	2.865	0.0433188	v	4.9**	0	FO	Moved	-	-
94	39.7575	141.989	0.53	0.32	0.32	-85	0.054272	2.865	0.155489	v	4.9**	0	FO	Moved	-	-
95	39.7575	141.989	0.39	0.21	0.2	30	0.01638	2.865	0.0469287	v	4.9**	0	FO	Moved	-	-
96	39.7575	141.989	0.31	0.19	0.14	80	0.008246	2.865	0.0236248	v	4.9**	0	FO	Moved	-	-
97	39.7575	141.989	0.25	0.16	0.13	-40	0.0052	2.865	0.014898	v	4.9**	0	FO	Moved	-	-
98	39.7575	141.989	0.25	0.16	0.13	-40	0.0052	2.865	0.014898	v	4.9**	0	FO	Moved	-	-
99	39.7575	141.989	0.27	0.19	0.12	60	0.006156	2.865	0.0176369	v	4.9**	0	FO	Moved	-	-
100	39.7575	141.989	0.58	0.28	0.18		0.029232	2.116	0.0618549	c	4.9**	0	FO	Moved	-	-
101	39.7575	141.989	0.34	0.23	0.17	-10	0.013294	2.865	0.0380873	v	4.9**	0	FO	Moved	-	-
102	39.7575	141.989	0.52	0.4	0.22	-10	0.04576	2.865	0.131102	v	4.9**	0	FO	Moved	-	-
103	39.7575	141.989	0.37	0.21	0.18	40	0.013986	2.865	0.0400699	v	4.9**	0	FO	Moved	-	-
104	39.7575	141.989	0.36	0.27	0.21		0.020412	2.865	0.0584804	v	4.9**	0	FO	Moved	-	-
105	39.7575	141.989	0.35	0.24	0.13	-10	0.01092	2.865	0.0312858	v	4.9**	0	FO	Moved	-	-
106	39.7575	141.989	0.5	0.49	0.16	0	0.0392	2.865	0.112308	v	4.9**	0	FO	Moved	-	-
107	39.7575	141.989	0.51	0.45	0.18	-70	0.04131	2.116	0.087412	c	4.9**	0	FO	Moved	-	-
108	39.7575	141.989	0.43	0.31	0.16	50	0.021328	2.865	0.0611047	v	4.9**	0	FO	Moved	-	-
109	39.7575	141.989	0.36	0.3	0.08	-20	0.00864	2.865	0.0247536	v	4.9**	0	FO	Moved	-	-
110	39.7575	141.989	0.46	0.31	0.19	10	0.027094	2.865	0.0776243	v	4.9**	0	FO	Moved	-	-
111	39.7575	141.989	0.3	0.31	0.27		0.02511	2.865	0.0719401	v	4.9**	0	FO	Moved	-	-
112	39.7575	141.989	0.57	0.39	0.37	-80	0.082251	2.865	0.235649	v	4.9**	0	FO	Moved	-	-
113	39.7575	141.989	0.43	0.23	0.21	30	0.020769	2.865	0.0595032	v	4.9**	0	FO	Moved	-	-
114	39.7575	141.989	0.35	0.24	0.15	20	0.0126	2.865	0.036099	v	4.9**	0	FO	Moved	-	-
115	39.7575	141.989	0.44	0.38	0.22	-60	0.036784	2.865	0.105386	v	4.9**	0	FO	Moved	-	-
116	39.7575	141.989	0.43	0.28	0.2	-60	0.02408	2.865	0.0689892	v	4.9**	0	FO	Moved	-	-
117	39.7575	141.989	0.36	0.18	0.12	-45	0.007776	2.865	0.0222782	v	4.9**	0	FO	Moved	-	-
118	39.7575	141.989	0.32	0.2	0.14	-20	0.00896	2.865	0.0256704	v	4.9**	0	FO	Moved	-	-
119	39.7575	141.989	0.32	0.28	0.21	10	0.018816	2.865	0.0539078	v	4.9**	0	FO	Moved	-	-
120	39.7575	141.989	0.45	0.3	0.22	0	0.0297	2.865	0.0850905	v	4.9**	0	FO	Moved	-	-
121	39.7575	141.989	0.32	0.27	0.18	-20	0.015552	2.865	0.0445565	v	4.9**	0	FO	Moved	-	-
122	39.7575	141.989	0.6	0.42	0.34	90	0.08568	2.865	0.245473	v	4.9**	0	FO	Moved	-	-
123	39.7575	141.989	0.38	0.38	0.1		0.01444	2.865	0.0413706	v	4.9**	0	FO	Moved	-	-
124	39.7575	141.989	0.64	0.25	0.34	-70	0.0544	2.865	0.155856	v	4.9**	0	FO	Moved	-	-
125	39.7575	141.989	0.46	0.18	0.19	60	0.015732	2.865	0.0450722	v	4.9**	0	FO	Moved	-	-
126	39.7575	141.989	0.46	0.35	0.29	60	0.04669	2.865	0.133767	v	4.9**	0	FO	Moved	-	-
127	39.7575	141.989	0.39	0.26	0.23	-70	0.023322	2.865	0.0668175	v	4.9**	0	FO	Moved	-	-
128	39.7575	141.989	0.52	0.29	0.22	-60	0.033176	2.865	0.0950492	v	4.9**	0	FO	Moved	-	-
129	39.7575	141.989	0.47	0.32	0.35	90	0.05264	2.865	0.150814	v	4.9**	0	FO	Moved	-	-
130	39.7575	141.989	0.52	0.45	0.23	-20	0.05382	2.116	0.113883	c	4.9**	0	FO	Moved	-	-
131	39.7575	141.989	0.85	0.36	0.24	-30	0.07344	2.865	0.210406	v	4.9**	0	FO	Moved	-	-
132	39.7575	141.989	0.61	0.42	0.27	-30	0.069174	2.865	0.198184	v	4.9**	0	FO	Moved	-	-
133	39.7575	141.989	0.82	0.26	0.27	-20	0.057564	2.865	0.164921	v	4.9**	0	FO	Moved	-	-
134	39.7575	141.989	0.48	0.39	0.27	40	0.050544	2.865	0.144809	v	4.9**	0	FO	Moved	-	-
135	39.7575	141.989	0.8	0.44	0.3	-20	0.1056	2.865	0.302544	v	4.9**	0	FO	Moved	-	-
136	39.7575	141.989	0.3	0.17	0.07069		0.00360519	2.865	0.0103289	v	4.9**	0	FO	Moved	-	-
137	39.7575	141.989	0.6	0.45	0.23818		0.16425	2.116	0.347553	c	4.9**	0	FO	Moved	-	-
138	39.7575	141.989	0.33	0.28	0.17	60	0.015708	2.865	0.0450034	v	4.9**	0	FO	Moved	-	-
139	39.7575	141.989	0.3	0.22	0.16	10	0.01056	2.865	0.0302544	v	4.9**	0	FO	Moved	-	-
140	39.7575	141.989	0.86	0.44	0.12	30	0.045408	2.865	0.130094	v	4.9**	0	FO	Moved	-	-
141	39.7575	141.989	0.35	0.22	0.11	-70	0.00847	2.865	0.0242666	v	4.9**	0	FO	Moved	-	-
142	39.7575	141.989	0.34	0.29	0.27	-30	0.026622	2.865	0.076272	v	4.9**	0	FO	Moved	-	-
143	39.7575	141.989	0.45	0.18	0.12	-70	0.00972	2.865	0.0278478	v	4.9**	0	FO	Moved	-	-
144	39.7575	141.989	0.33	0.15	0.22	90	0.01089	2.865	0.0311999	v	4.9**	0	FO	Moved	-	-
145	39.7575	141.989	0.33	0.22	0.17	-70	0.012342	2.865	0.0353598	v	4.9**	0	FO	Moved	-	-
146	39.7575	141.989	0.36	0.2	0.14	-20	0.01008	2.865	0.0288792	v	4.9**	0	FO	Moved	-	-
147	39.7575	141.989	0.54	0.18	0.09	-40	0.008748	2.865	0.025063	v	4.9**	0	FO	Moved	-	-
148	39.7575	141.989	0.31	0.29	0.13	60	0.011687	2.865	0.0334833	v	4.9**	0	FO	Moved	-	-
149	39.7575	141.989	0.68	0.32	0.15	-80	0.03264	2.865	0.0935136	v	4.9**	0	FO	Moved	-	-
150	39.7575	141.989	0.33	0.21	0.34	-10	0.023562	2.865	0.0675051	v	4.9**	0	FO	Moved	-	-
151	39.7575	141.989	0.35	0.18	0.22	0	0.01386	2.865	0.0397089	v	4.9**	0	FO	Moved	-	-
152	39.7575	141.989	0.43	0.27	0.1	-70	0.01161	2.116	0.0245668	c	4.9**	0	FO	Moved	-	-
153	39.7575	141.989	0.36	0.28	0.22	-20	0.022176	2.865	0.0635342	v	4.9**	0	FO	Moved	-	-
154	39.7343	141.981	6.4	4.4	3.6		101.376	2.665	270.167	s	23.23	<124.4	TTJS	Uncertain	-	-
155	39.7338	141.981	4.7	3.8	1.9		33.934	2.665	90.4341	s	23.23	<124.4	TTJS	Uncertain	-	-
156	39.7336	141.98	1.3	0.9	0.4		0.468	2.66	1.24488	v	23.23	<124.4	TTJS	Moved	-	-
157	39.7336	141.98	1	0.5	0.5	35	0.25	2.66	0.665	v	23.23	<124.4	TTJS	Moved	-	-
158	39.7336	141.98	1.7	0.6	0.7	20	0.714	2.66	1.89924	v	23.23	<124.4	TTJS	Moved	-	-
159	39.7336	141.98	1.5	0.7	0.8	-60	0.84	2.66	2.2344	v	23.23	<124.4	TTJS	Moved	-	-
160	39.7336	141.98	0.6	0.55	0.18		0.0594	2.66	0.158004	v	23.23	<124.4	TTJS	Moved	-	-
161	39.7336	141.98	0.4	0.55	0.3		0.066	2.66	0.17556	v	23.23	<124.4	TTJS	Moved	-	-
162	39.7336	141.98	1.2	0.7	0.7		0.588	2.66	1.56408	v	23.23	<124.4	TTJS	Moved	-	-
163	39.7336	141.98	1	0.6	0.5		0.3	2.66	0.798	v	23.23	<124.4	TTJS	Moved	-	-
164	39.7336	141.98	1.2	0.6	0.6		0.432	2.66	1.14912	v	23.23	<124.4	TTJS	Moved	-	-
165	39.7336	141.98	0.94	0.6	0.5		0.282	2.66	0.75012	v	23.23	<124.4	TTJS	Moved	-	-
166	39.7336	141.98	0.75	0.5	0.5		0.1875	2.66	0.49875	v	23.23	<124.4	TTJS	Moved	-	-
167	39.7335	141.98	1.4	0.7	0.9	-20	0.882	2.66	2.34612	v	23.23	<124.4	TTJS	Moved	-	-
168	39.7335	141.98	1.2	0.7	0.4	30	0.336	2.66	0.89376	v	23.23	<124.4	TTJS	Moved	-	-
169	39.7335	141.981	0.6	0.3	0.12		0.0216	2.66	0.057456	v	23.23	<124.4	TTJS	Moved	-	-
170	39.7335	141.98	1	0.7	0.5		0.35	2.66	0.931	v	23.23	<124.4	TTJS	Moved	-	-
171	39.7335	141.98	1.1	0.7	0.7		0.539	2.66	1.43374	v	23.23	<124.4	TTJS	Moved	-	-
172	39.7335	141.98	3	2.1	1.8	20	11.34	2.66	30.1644	v	23.23	<124.4	TTJS	Moved	-	-
173	39.7335	141.98	1	0.6	0.3		0.18	2.66	0.4788	v	23.23	<124.4	TTJS	Moved	-	-
174	39.7335	141.981	1.7	0.9	0.6	-90	0.918	2.66	2.44188	v	23.23	<124.4	TTJS	Moved	-	-
175	39.7335	141.981	0.93	0.8	0.25		0.186	2.665	0.49569	s	23.23	<124.4	TTJS	Moved	-	-
176	39.7335	141.98	1.1	0.6	0.8		0.528	2.66	1.40448	v	23.23	<124.4	TTJS	Moved	-	-
177	39.7335	141.98	1.1	0.8	0.5		0.44	2.66	1.1704	v	23.23	<124.4	TTJS	Moved	-	-
178	39.7335	141.98	1.2	0.7	0.8	70	0.672	2.66	1.78752	v	23.23	<124.4	TTJS	Moved	-	-
179	39.7335	141.981	0.5	0.27	0.2		0.027	2.66	0.07182	v	23.23	<124.4	TTJS	Moved	-	-
180	39.7335	141.98	0.7	0.6	0.2		0.084	2.66	0.22344	v	23.23	<124.4	TTJS	Moved	-	-
181	39.7335	141.98	1.1	0.9	0.2		0.198	2.5	0.495	c	23.23	<124.4	TTJS	Moved	-	-
182	39.7335	141.98	1	0.8	0.2		0.16	2.66	0.4256	v	23.23	<124.4	TTJS	Moved	-	-
183	39.7335	141.98	1.4	0.5	0.9	-20	0.63	2.66	1.6758	v	23.23	<124.4	TTJS	Moved	-	-
184	39.7335	141.981	1	0.8	0.4		0.32	2.665	0.8528	s	23.23	<124.4	TTJS	Moved	-	-
185	39.7335	141.981	1.9	1	0.4	-70	0.76	2.66	2.0216	v	23.23	<124.4	TTJS	Moved	-	-
186	39.7335	141.98	1	0.8	0.7		0.56	2.665	1.4924	s	23.23	<124.4	TTJS	Moved	-	-
187	39.7335	141.98	2	1	1	-10	2	2.66	5.32	v	23.23	<124.4	TTJS	Moved	-	-
188	39.7335	141.98	1.3	0.8	0.4		0.416	2.66	1.10656	v	23.23	<124.4	TTJS	Moved	-	-
189	39.7335	141.981	1.5	1	0.9	-60	1.35	2.66	3.591	v	23.23	<124.4	TTJS	Moved	-	-
190	39.7335	141.98	1.4	1.1	0.4		0.616	2.66	1.63856	v	23.23	<124.4	TTJS	Moved	-	-
191	39.7335	141.981	2.4	1.7	1.7		6.936	2.66	18.4498	v	23.23	<124.4	TTJS	Moved	-	-
192	39.7335	141.98	1.4	0.8	0.8	-50	0.896	2.66	2.38336	v	23.23	<124.4	TTJS	Moved	-	-
193	39.7335	141.98	1.4	1.1	0.5	-50	0.77	2.66	2.0482		23.23	<124.4	TTJS	Moved	-	-
194	39.7335	141.98	1.5	1.5	0.5		1.125	2.66	2.9925		23.23	<124.4	TTJS	Moved	-	-
195	39.7335	141.98	1.8	0.8	0.9	40	1.296	2.66	3.44736		23.23	<124.4	TTJS	Moved	-	-
196	39.7335	141.98	1.5	1.4	0.5		1.05	2.665	2.79825	s	23.23	<124.4	TTJS	Moved	-	-
197	39.7335	141.98	1.1	0.7	0.4		0.308	2.66	0.81928	v	23.23	<124.4	TTJS	Moved	-	-
198	39.7335	141.98	1.2	0.7	0.6		0.504	2.66	1.34064	v	23.23	<124.4	TTJS	Moved	-	-
199	39.7335	141.98	1.4	0.6	0.8	-40	0.672	2.66	1.78752	v	23.23	<124.4	TTJS	Moved	-	-
200	39.7335	141.98	2.2	1.2	0.6	0	1.584	2.66	4.21344	v	23.23	<124.4	TTJS	Moved	-	-
201	39.7335	141.98	2.2	1.3	0.9	-35	2.574	2.66	6.84684	v	23.23	<124.4	TTJS	Moved	-	-
202	39.7335	141.98	1.1	0.7	0.6		0.462	2.66	1.22892	v	23.23	<124.4	TTJS	Moved	-	-
203	39.7335	141.98	1.7	1.1	1.1	-70	2.057	2.66	5.47162	v	23.23	<124.4	TTJS	Moved	-	-
204	39.7335	141.981	1	0.3	0.3		0.09	2.66	0.2394	v	23.23	<124.4	TTJS	Moved	-	-
205	39.7335	141.981	1.2	0.6	0.6	50	0.432	2.66	1.14912	v	23.23	<124.4	TTJS	Moved	-	-
206	39.7335	141.98	1.1	0.9	0.3		0.297	2.5	0.7425	c	23.23	<124.4	TTJS	Moved	-	-
207	39.7335	141.98	1.1	0.6	0.6		0.396	2.66	1.05336	v	23.23	<124.4	TTJS	Moved	-	-
208	39.7335	141.98	1.8	0.4	0.5	-70	0.36	2.5	0.9	c	23.23	<124.4	TTJS	Moved	-	-
209	39.7335	141.98	1.4	1	0.4		0.56	2.66	1.4896	v	23.23	<124.4	TTJS	Moved	-	-
210	39.7335	141.981	2.8	1.7	1	-30	4.76	2.665	12.6854	s	23.23	<124.4	TTJS	Moved	-	-
211	39.7335	141.98	1	0.9	0.4		0.36	2.66	0.9576	v	23.23	<124.4	TTJS	Moved	-	-
212	39.7335	141.98	1.2	0.8	0.5		0.48	2.66	1.2768	v	23.23	<124.4	TTJS	Moved	-	-
213	39.7335	141.98	1.4	1.3	1.5		2.73	2.66	7.2618		23.23	<124.4	TTJS	Moved	-	-
214	39.7335	141.98	1.8	0.8	0.9		1.296	2.66	3.44736		23.23	<124.4	TTJS	Moved	-	-
215	39.7335	141.98	1.3	0.9	0.8		0.936	2.66	2.48976	v	23.23	<124.4	TTJS	Moved	-	-
216	39.7335	141.98	1.2	0.7	1		0.84	2.665	2.2386	s	23.23	<124.4	TTJS	Moved	-	-
217	39.7335	141.981	1.1	0.5	0.3		0.165	2.66	0.4389	v	23.23	<124.4	TTJS	Moved	-	-
218	39.7335	141.981	2.8	1.9	0.8	40	4.256	2.66	11.321	v	23.23	<124.4	TTJS	Moved	-	-
219	39.7335	141.98	1	0.9	0.5		0.45	2.66	1.197	v	23.23	<124.4	TTJS	Moved	-	-
220	39.7335	141.98	2.4	0.9	1.9	-26	4.104	2.66	10.9166		23.23	<124.4	TTJS	Moved	-	-
221	39.7334	141.98	2	1.2	1.1	0	2.64	2.66	7.0224		23.23	<124.4	TTJS	Moved	-	-
222	39.7334	141.981	1.4	0.8	1		1.12	2.66	2.9792	v	23.23	<124.4	TTJS	Moved	-	-
223	39.7334	141.981	2.6	1.9	0.9		4.446	2.665	11.8486	s	23.23	<124.4	TTJS	Moved	-	-
224	39.7334	141.98	1	0.7	0.7		0.49	2.66	1.3034	v	23.23	<124.4	TTJS	Moved	-	-
225	39.7334	141.98	1.4	1.1	1.3		2.002	2.665	5.33533	s	23.23	<124.4	TTJS	Moved	-	-
226	39.7334	141.981	2.5	1.4	1	-40	3.5	2.66	9.31	v	23.23	<124.4	TTJS	Moved	-	-
227	39.7334	141.98	1.15	0.8	0.3		0.276	2.66	0.73416	v	23.23	<124.4	TTJS	Moved	-	-
228	39.7334	141.98	1	0.7	0.7		0.49	2.66	1.3034	v	23.23	<124.4	TTJS	Moved	-	-
229	39.7334	141.98	1.6	0.7	0.6	-80	0.672	2.665	1.79088	s	23.23	<124.4	TTJS	Moved	-	-
230	39.7334	141.981	3	1.7	1	50	5.1	2.66	13.566	v	23.23	<124.4	TTJS	Moved	-	-
231	39.7334	141.981	2	1.6	1	-60	3.2	2.66	8.512	v	23.23	<124.4	TTJS	Moved	-	-
232	39.7334	141.98												Uncertain	-	-
233	39.7334	141.98	1.2	0.8	1		0.96	2.66	2.5536	v	23.23	<124.4	TTJS	Moved	-	-
234	39.7334	141.98	2.1	1.7	1.7		6.069	2.66	16.1435	v	23.23	<124.4	TTJS	Moved	-	-
235	39.7334	141.98	1.7	1.1	0.5	30	0.935	2.66	2.4871	v	23.23	<124.4	TTJS	Moved	-	-
236	39.7334	141.98	3	3	3.5		31.5	2.66	83.79	v	23.23	<124.4	TTJS	Moved	-	-
237	39.7334	141.98	0.8	0.6	0.4		0.192	2.66	0.51072	v	23.23	<124.4	TTJS	Moved	-	-
238	39.7334	141.981	3.3	2	1.6	20	10.56	2.66	28.0896	v	23.23	<124.4	TTJS	Moved	-	-
239	39.7334	141.98	1.2	0.6	0.6	-10	0.432	2.66	1.14912	v	23.23	<124.4	TTJS	Moved	-	-
240	39.7334	141.98	6	3.9	2	50	46.8	2.66	124.488	v	23.23	<124.4	TTJS	Moved	-	-
241	39.7334	141.98	2.7	1.8	1.6	-30	7.776	2.66	20.6842	v	23.23	<124.4	TTJS	Moved	-	-
242	39.7334	141.98	5.5	4.4	3.5	-50	84.7	2.54	215.138	s	23.23	<124.4	TTJS	Moved	-	-
243	39.7334	141.981	2	1.3	0.5		1.3	2.66	3.458	v	23.23	<124.4	TTJS	Moved	-	-
244	39.7334	141.98	1.3	0.9	0.7	70	0.819	2.665	2.18264	s	23.23	<124.4	TTJS	Moved	-	-
245	39.7334	141.98	0.6	0.4	0.3		0.072	2.66	0.19152	v	23.23	<124.4	TTJS	Moved	-	-
246	39.7334	141.98	1.8	1.1	1.5	70	2.97	2.665	7.91505	s	23.23	<124.4	TTJS	Moved	-	-
247	39.7334	141.981	1.3	0.9	0.4		0.468	2.66	1.24488	v	23.23	<124.4	TTJS	Moved	-	-
248	39.7334	141.98	3.9	1.4	2.5		13.65	2.66	36.309	v	23.23	<124.4	TTJS	Moved	-	-
249	39.7334	141.98	1.9	0.8	1	75	1.52	2.665	4.0508	s	23.23	<124.4	TTJS	Moved	-	-
250	39.7334	141.98	1.7	0.8	0.8	10	1.088	2.665	2.89952	s	23.23	<124.4	TTJS	Moved	-	-
251	39.7334	141.98	1.5	1.4	0.5		1.05	2.665	2.79825	s	23.23	<124.4	TTJS	Moved	-	-
252	39.7334	141.98	2.2	2.4	1.7		8.976	2.665	23.921	s	23.23	<124.4	TTJS	Moved	-	-
253	39.7334	141.98	1.2	0.8	0.7	-10	0.672	2.665	1.79088	s	23.23	<124.4	TTJS	Moved	-	-
254	39.7334	141.98	2.3	2	1.2	-70	5.52	2.665	14.7108	s	23.23	<124.4	TTJS	Moved	-	-
255	39.7334	141.98	0.8	0.8	0.75		0.48	2.66	1.2768	v	23.23	<124.4	TTJS	Moved	-	-
256	39.7334	141.98	1.3	0.7	0.6	20	0.546	2.66	1.45236	v	23.23	<124.4	TTJS	Moved	-	-
257	39.7334	141.98	1	0.7	0.4	-10	0.28	2.66	0.7448	v	23.23	<124.4	TTJS	Moved	-	-
258	39.7334	141.98	1.1	0.8	0.5	20	0.44	2.66	1.1704	v	23.23	<124.4	TTJS	Moved	-	-
259	39.7333	141.98	1.8	1.2	1.5		3.24	2.66	8.6184		23.23	<124.4	TTJS	Moved	-	-
260	39.7333	141.98	2	1.8	0.7		2.52	2.66	6.7032	v	23.23	<124.4	TTJS	Moved	-	-
261	39.7333	141.981	6.3	6	3		113.4	2.66	301.644	v	23.23	<124.4	TTJS	Moved	-	-
262	39.7333	141.98	3	1.3	1.4	15	5.46	2.665	14.5509	s	23.23	<124.4	TTJS	Moved	-	-
263	39.7333	141.98	3.6	1	2.8	-15	10.08	2.66	26.8128		23.23	<124.4	TTJS	Moved	-	-
264	39.7333	141.98	0.5	0.35	0.3		0.0525	2.66	0.13965	v	23.23	<124.4	TTJS	Moved	-	-
265	39.7333	141.98	3.9	2.4	0.9	-25	8.424	2.665	22.45	s	23.23	<124.4	TTJS	Moved	-	-
266	39.7333	141.98	3.5	2.8	2.7	-30	26.46	2.66	70.3836		23.23	<124.4	TTJS	Moved	-	-
267	39.7333	141.98	2.7	2.9	1.8		14.094	2.66	37.49		23.23	<124.4	TTJS	Moved	-	-
268	39.7333	141.981	6.7	4.2	2.7	-20	75.978	2.66	202.101	v	23.23	<124.4	TTJS	Moved	-	-
269	39.7329	141.981	14.1	8.13	10.4		1192.18	2.665	3177.17	s	28.23	<124.4	TTJS	Unmoved	Type 1	ü
270	39.5325	142.051	8.7	8.2	8.2		584.988	2.5	1462.47	c	27.618	146.1	TTJS	Moved	-	ü
271	38.8699	141.669	3.7	3	3	40	33.3	2.54	84.582	s	20.6	1059.4	TTJS	Moved	-	-
272	38.8699	141.669	4.7	3.6	2.8		47.376	2.81	133.127	s	20.6	1059.4	TTJS	Moved	-	-
273	38.8699	141.669	4.2	4.6	2.1		40.572	2.81	114.007	s	20.6	1059.4	TTJS	Moved	-	-
274	38.8698	141.669	2.5	1.8	1.6	30	7.2	2.78	20.016	s	20.6	1059.4	TTJS	Moved	-	-
275	38.8698	141.669	3.2	2.6	1.6	-20	13.312	2.375	31.616	s	20.6	1059.4	TTJS	Moved	-	-
276	38.8698	141.669	5	4.6	2.1	-15	48.3	2.663	128.623	s	19.7	1059.4	TTJS	Unmoved	Type 2	-
277	38.8606	141.673	1.1	1	0.8		0.88	2.78	2.4464	s	13.5	50	TTJS	Uncertain	-	-
278	38.8606	141.673	2.4	1.5	1.2	-60	4.32	2.78	12.0096	s	13.5	49.8	TTJS	Uncertain	-	-
279	38.8578	141.674	2.4	1.6	2	-30	7.68	2.78	21.3504	s	7.198	17.3	TTJS	Uncertain	-	-
280	38.8576	141.674								s	9.4			Uncertain	-	-
