# Supplementary material for: Threshold flow depths to move large boulders by the 2011 Tohoku-oki tsunami
Source: Sci Rep. 2021 Jun 28;11:13434. doi: 10.1038/s41598-021-92917-2 (PMC8238949; doi:10.1038/s41598-021-92917-2)
Supplement: Supplementary file 4 — Supplementary Information 4. [file 41598_2021_92917_MOESM4_ESM.xlsx]

## Sheet: Sheet1
Table S2. List of monuments studied in this research.
E: Elevation (m), a: Long axis (m); b: Short axis (m); c: Height (m); D: direction of long axis (deg, E > 0); V: Volume of boulder (m3); d: Density (t/m3);
M: Weight (t); Total M: sum of mass of each part (t); Lithofacies (v: volcanic rock; c: concrete block, s: shale, sl: slate, a: artificial, g: granite);
FD: Flow depth (m); DW: Distance from water mark (m); WS: Water mark source (MLIT: Ministry of Land, Infrastructure and Transport;
TTJS: The 2011 Tohoku Earthquake Tsunami Joint Survey Group; FO: Field observation);
Type 2: Monumets were not moved, possibly because of the pre-tsunami local setting
name	latitude	longitude	E	a	b	c	D	V	d	M	Total M	L	FD	DW	WS	Movement	Type
Iwate057	39.6526	141.978	3.559	1.2	0.2	3	70	0.72	2.41	1.7352	1.7352	s	3.641	0	MLIT	Moved	-
Iwate058	39.6526	141.978	3.559	3.2	0.2	1.8	60	1.152	2.5	2.88	2.88	a	3.64	0	MLIT	Unmoved	Type 2
Iwate151	39.053	141.741	1.171	0.85	0.1	1.05	-20	0.08925	2.72	0.24276	0.24276	s	8.829	0	MLIT	Unmoved	Type 2
Iwate213	38.9824	141.706	9.861	0.25	0.24	0.8	-80	0.048	2.5	0.12	0.12	g	11.839	0	MLIT	Moved	-
Iwate219	38.9572	141.691	2.501	0.9	0.15	1.9	-60	0.2565	2.72	0.69768	1.32331	sl	9.26	0	MLIT	Moved	-
				1.3	0.77	0.25		0.25025	2.5	0.625625		c
Miyagi001	38.9629	141.631	6.605	0.9	0.2	1.98		0.3564	2.72	0.969408	4.85071	v	2.3	no data	FO	Moved	-
				1.3	0.7	0.25		0.2275	2.72	0.6188		v
				1.45	1.8	0.5		1.305	2.5	3.2625		c
