# Supplementary material for: Threshold flow depths to move large boulders by the 2011 Tohoku-oki tsunami
Source: Sci Rep. 2021 Jun 28;11:13434. doi: 10.1038/s41598-021-92917-2 (PMC8238949; doi:10.1038/s41598-021-92917-2)
Supplement: Supplementary file 5 — Supplementary Information 5. [file 41598_2021_92917_MOESM5_ESM.xlsx]

## Sheet: sheet1
Table S3: List of boulders studied in previous studies
a: Long-axis (m); b: Short-axis (m); c: Height of boulder (m); V: Volume (m3); d: Density (t/m3) M: Weight (t); FD; Flow depth (m); WS: Water mark sourse (MLIT: Ministry of Land and Transport; Groupe)
TTJS: The 2011 Tohoku Earthquake Tsunami Joint Survey)
Type 2: Boulders were not moved, possibly because of the pre-tsunami local setting
No.	a	b	c	V	d	M	FD	SW	Reference	Area	Name	Movement	Type
1	3	2.3	1.2	8.28	1.25	10.35	3.9	TTJS	Goto et al.5	Sabusawa island	Maximum tuff boulder	Moved	-
2	4.5	4.2	0.2	3.78	2.05	7.749	3.9	TTJS	Goto et al.5	Sabusawa island	Maximum concrete fragment	Moved	-
3*	3.7	1.6	1.4	8.288	2.51	20.8029	25.4	TTJS	Nandasena et al.6	Settai, Taro	B1	Moved	-
4*	2.1	1.7	1.2	4.284	2.55	10.9242	22	TTJS	Nandasena et al.6	Settai, Taro	B2	Moved	-
5*	3.3	1.4	1.4	6.468	2.41	15.5879	22	TTJS	Nandasena et al.6	Settai, Taro	B3	Moved	-
6	-	-	-	-	-	3	0.4	MLIT	Yamada et al.7	Settai, Taro	-	Unmoved	Type 2
7	6.5	2.5	2.4	39	2.7	143	22	TTJS	Yamada et al.7	Settai, Taro	Maximum volcanic rock	Moved	-
8	12.7	6.3	2.4	192.024	2.3	461	22	TTJS	Yamada et al.7	Settai, Taro	Maximum concrete fragment	Moved	-
	* Density is the mean value of reference. Weight is calculated from the volume and density of each boulder.
